# Supplementary material for: CAR-γδ T Cells Targeting Claudin18.2 Show Superior Cytotoxicity Against Solid Tumor Compared to Traditional CAR-αβ T Cells
Source: Cancers (Basel). 2025 Mar 17;17(6):998. doi: 10.3390/cancers17060998 (PMC11940616; doi:10.3390/cancers17060998)
Supplement: Supplementary file 1 [file cancers-17-00998-s001.zip]

Archive with 1 entries (1 files):
- cancers-3476363-supplementary.pdf
